# Supplementary material for: Using proteolysis-targeting chimera technology to reduce navitoclax platelet toxicity and improve its senolytic activity
Source: Nat Commun. 2020 Apr 24;11:1996. doi: 10.1038/s41467-020-15838-0 (PMC7181703; doi:10.1038/s41467-020-15838-0)
Supplement: Supplementary file 3 — Source Data [file 41467_2020_15838_MOESM3_ESM.xlsx]

## Sheet: Figure 1a
	Anti-CRBN, UBA1, SFT and β-actin
		UBA1, SFT and CRBN in human platelets (normalized to that in WI38 cells)
		UBA1	SFT	CRBN
		0.018946	0.104234	0.377957
		0.011034	0.087633	0.166495
		0.012267	0.104974	0.208997

## Sheet: Figure 1c
	Anti-Bcl-xl, Bcl-w, Bcl-2 and β-actin

## Sheet: Figure 1d
		Anti-Bcl-xl and β-actin

## Sheet: Figure 1e
	Anti-Bcl-xl and β-actin

## Sheet: Figure 1f
	Anti-Bcl-xl, Bcl-2 and β-actin
	IR-SCs+PZ					Platelets+PZ
	Effect of PZ on the Bcl-xl expression in human platelets and WI38 IR-SCs
	PZ (µM)	PLTs				IR-SCs
	0	1	1	1	1	1	1	1	1
	0.037	1.06928	1.00989	1.10887	1.39	0.514203	0.527301	0.630429	0.57333
	0.111	1.12596	0.97203	0.93901	1.44	0.349993	0.159438	0.401774	0.23533
	0.333	1.21314	0.9215	0.864	1.59	0.042474	0.04524	0.139195	0.10567
	1	1.33565	1.02072	0.81015	1.49	0.028671	0.009014	0.112238	0.059
	3	0.95399	0.96133	0.88753	0.99	0.022175	0.006204	0.102181	0.05067

## Sheet: Figure 1g
		Effect of ABT263 and PZ on viability of WI38 NCs
Data 1		Dose (μM)	ABT263			PZ
		0	101	101	100	100	105	99
		0.15625	102	109	96	105	103	109
		0.3125	107	101	97	105	89	103
		0.625	103	105	97	101.09	103	95
		1.25	96	94	97	104.54	100	87
		2.5	95	101	94	106.07	86	109
		5	93	95	88	98.26	99	98
		10	45	46	39.4	94.24	90	101
		Effect of ABT263 and PZ on viability of WI38 IR-SCs
Data 2		Dose (μM)	ABT263			PZ
		0	96	103.25	101	99	105	90
		0.01953	94	99.67	91	89.16	93	84
		0.03906	94.9	97.49	99	94.9	89.66	85.5
		0.07813	94.21	94.3	101	94.21	86.36	80
		0.15625	88.91	95.78	87	70.75	57.52	62.36
		0.3125	70.75	74.46	79.54	48	44.72	51.28
		0.625	40.94	45.84	40	29	25.1	32.9
		1.25	25.83	28.56	23	26.62	23.23	30
		2.5	21.92	24.9	18	21.38	18.21	24.55
		5	21	24.35	17	18.33	17.1	19.57
Data 3		Effect of ABT263 and PZ on the viability of human platelets (72 h)
		Dose (μM)	ABT263			PZ
		0	100.33	96.21	100	100	96.5	100
		0.037037	91	90.05	85.33	107	97.06	103.11
		0.111111	52	73.46	51	102	96.16	102.78
		0.333333	25.33	23.33	12.67	110	96.85	96.67
		1	9	3.8	9.33	106.67	88.23	99.11
		3	10	2.3	9.67	87.33	73.4	87.56

## Sheet: Figure 2a
	Anti-Bcl-xl and β-actin

## Sheet: Figure 2b
	Anti-Bcl-xl and β-actin

## Sheet: Figure 2c
	Anti-Bcl-xl and β-actin

## Sheet: Figure 2d
	Anti-Bcl-xl and β-actin

[truncated: 40 more sheets: Figure 2e, Figure 2f, Figure 2g, Figure 2h, Figure 2i, Figure 2j, Figure 3a, Figure 3c, Figure 3d, Figure 3e, Figure 3f, Figure 3g, Figure 3h, Figure 3i, Figure 3j, Figure 3k, Figure 3l, Figure 3m, Figure 3n, Figure 4a …]
